# Supplementary material for: Combining mechanistic quantitative systems pharmacology modeling and patient-derived organoid testing in MET-aberrant non-small cell lung cancer for high-throughput combination efficacy analysis and personalized treatment design
Source: Front Pharmacol. 2025 Nov 24;16:1685468. doi: 10.3389/fphar.2025.1685468 (PMC12682884; doi:10.3389/fphar.2025.1685468)
Supplement: Supplementary file 2 [file Table1.xlsx]

## Sheet: Species
Species Name	Compartment	Flux
HGF	cell	-v3
CMET	cell	v1-v2-v3-v7+v8
HGF_CMET	cell	v3-v4+v5
HGF_CMET_P	cell	v4-v5-v6
CMET_P	cell	v7-v8
CMET_EX14	cell	v17-v18-v19-v22+v23
HGF_CMET_EX14	cell	v19-v20+v21
HGF_CMET_EX14_P	cell	v20-v21
MET_EX14_P	cell	v22-v23
METo	cell	v29-v30-v31+v32
METo_P	cell	v31-v32
EGF	cell	v36-v37-v40
EGFR	cell	v38-v39-v40
EGF_EGFR	cell	v40-v41+v42
EGF_EGFR_P	cell	v41-v42-v43
ALK	cell	v46-v47
ALK_P	cell	v47-v46
ROS1	cell	v50-v51
ROS1_P	cell	v51-v50
AKT	cell	v11-v9-v10-v44-v48-v52
AKT_P	cell	v9+v10+v44+v48+v52-v11
AKT_14EX	cell	v11-v24-v25
AKT_14EX_P	cell	v24+v25-v11
AKT_METO	cell	v11-v33
AKT_METO_P	cell	v33-v11
MEK	cell	v14-v12-v13-v45-v49-v53
MEK_P	cell	v12+v13+v45+v49+v53-v14
MEK_14EX	cell	v14-v22-v23
MEK_14EX_P	cell	v22+v23-v14
MEK_METO	cell	v14-v34
MEK_METO_P	cell	v34-v14
ERK	cell	v17-v16
ERK_P	cell	v16-v17
ERK_14EX	cell	v17-v28
ERK_EX14_P	cell	v28-v17
ERK_METO	cell	v17-v35
ERK_METO_P	cell	v35-v17
cell	cell	v59-v60
cell_14ex	cell	v61-v62
cell_meto	cell	v63-v64
crizotinib	cell
crizo_CMET	cell
crizo_CMET_EX14	cell
crizo_CMETo	cell
crizo_ROS1	cell
crizo_ALK	cell
capmatinib	cell
capma_CMET	cell
capma_CMET_EX14	cell
capma_CMETo	cell
savolitinib	cell
savol_CMET	cell
savol_CMET_EX14	cell
savol_CMETo	cell
tepotinib	cell
tepo_CMET	cell
tepo_CMET_EX14	cell
tepo_CMETo	cell
carboplatin	cell
cabozantinib	cell
cabozan_CMET	cell
GDC_0941	cell
trametinib	cell
BVD523	cell
MK2206	cell
cisplatin	cell
gemcitabine	cell
docetaxel	cell
erlotinib	cell
erlotinib_egfr	cell
gefitinib	cell
gefitinib_egfr	cell
crizo_dose	central
crizotinib_c	central
savol_dose	central
savol_c	central
pem_dose	central
pem_c	central
carbo_dose	central
carbo_c	central
GDC0941_dose	central
GDC0941_c	central
capma_dose	central
capma_c	central
tepo_dose	central
tepo_c	central
cabo_dose	central
cabo_c	central
trame_dose	central
trame_c	central
mk2206_c	central
mk2206_dose	central
bvd523_c	central
bvd523_dose	central
cisplatin_dose	central
cis_c	central
gem_dose	central
gem_c	central
doce_dose	central
doce_c	central
erlo_dose	central
erlo_c	central
gefi_dose	central
gefi_c	central
crizotinib_p	peripheral
savol_p	peripheral
pem_p	peripheral
carbo_p	peripheral
0941_p	peripheral
tepo_p	peripheral
cabo_p	peripheral
trame_p	peripheral
mk2206_p	peripheral
bvd523_p	peripheral
cis_p	peripheral
gem_p	peripheral
erlo_p	peripheral

## Sheet: Reactions
label	reaction descriptions	reaction flux details
v1	Production of c-MET	kt_met
v2	Degradation of c-MET	kd_met*CMET
v3	HGF binds c-MET	kon_hgf_cmet*CMET*HGF-koff_hgf_cmet*HGF_CMET
v4	Phosphorylation of HGF_cMET complex	kp_hgf_met*HGF_CMET
v5	Dephosphorylation of HGF_cMET complex	kdp_hgf_met*HGF_CMET_P
v6	Degradation of HGF_cMET complex	kd_pmet*HGF_CMET_P
v7	Autophosphorylation of cMET	kap_cmet*(CMET-crizo_CMET-capma_CMET-savol_CMET-tepo_CMET-savol_CMET-cabozan_CMET)
v8	Dephosphorylation of cMET	kadp_met*CMET_P
v9	Phosphorylation of AKT induced by HGF_cMET complex	kp_akt_pmet*AKT*HGF_CMET_P
v10	Phosphorylation of AKT induced by autophosphorylated cMET	kp_akt_amet*AKT*CMET_P
v11	Dephosphorylation of AKT	kdp_akt*AKT_P
v12	Phosphorylation of MEK induced by HGF_cMET complex	kp_mek_met*MEK*HGF_CMET_P
v13	Phosphorylation of MEK induced by autophosphorylated cMET	kp_mek_amet*MEK*CMET_P
v14	Dephosphorylation of MEK	kdp_mek*MEK_P*(1+ki_tram*trametinib)
v15	Phosphorylation of ERK induced by MEK	kp_erk*ERK*MEK_P
v16	Dephosphorylation of ERK	kdp_erk*ERK_P
v17	Production of exon 14 c-MET	kt_met14
v18	Degradation of exon 14 c-MET	kd_met14*CMET_EX14
v19	HGF binds exon 14 c-MET	kon_hgf_metex14*HGF*CMET_EX14-koff_hgf_metex14*HGF_CMET_EX14
v20	Phosphorylation of HGF_cMET_14ex complex	kp_hgf_metex14*HGF_CMET_EX14
v21	Dephosphorylation of HGF_cMET_14ex complex	kdp_hgf_metex14*HGF_CMET_EX14_P
v22	Autophosphorylation of cMET_14ex	kp_met14a*(CMET_EX14-crizo_CMET_EX14-capma_CMET_EX14-tepo_CMET_EX14-savol_CMET_EX14)
v23	Dephosphorylation of cMET_14ex	kdp_met14a*MET_EX14_P
v24	Phosphorylation of AKT induced by HGF_cMET 14ex_complex	kp_akt_pmet14*AKT*HGF_CMET_EX14_P
v25	Phosphorylation of AKT induced by autophosphorylated cMET_14ex	kp_akt_met14a*AKT_14EX*MET_EX14_P
v26	Phosphorylation of MEK induced by HGF_cMET_14ex complex	kp_mek_met14ex*MEK*HGF_CMET_EX14_P
v27	Phosphorylation of MEK induced by autophosphorylated cMET_14ex	kp_mek_met14a*MEK_14EX*MET_EX14_P
v28	Phosphorylation of ERK induced by MEK	kp_erk14*ERK_14EX*MEK_14EX_P
v29	Production of overexpressed c-MET	kt_meto
v30	Degradation of oe c-MET	kd_meto*CMETo
v31	Autophosphorylation of oe_cMET	kp_meto*(CMETo-crizo_CMETo-capma_CMETo-savol_CMETo-tepo_CMETo)^nmeto
v32	Dephosphorylation of oe_cMET	kdp_meto*METo_P
v33	Phosphorylation of AKT induced by autophosphorylated cMET_oe	kp_meto_akt*AKT_METO*(METo_P)^nmeto_akt
v34	Phosphorylation of MEK induced by autophosphorylated cMET_oe	kp_meto_mek*MEK_METO*METo_P
v35	Phosphorylation of ERK induced by MEK	kp_erk_meto*ERK_METO*MEK_METO_P
v36	Production of EGF	kt_egf*(AKT_P/(AKT_P+km_egf))
v37	Degradation of EGF	kd_egf*EGF
v38	Production of EGFR	kt_egfr
v39	Degradation of EGFR	kd_egfr*EGFR
v40	EGF binds EGFR	kon_egf_egfr*EGF*EGFR-koff_egf_egfr*EGF_EGFR
v41	Phosphorylation of EGF_EGFR complex	kp_egfr*EGF_EGFR
v42	Dephosphorylation of EGF_EGFR complex	kdp_egfr*EGF_EGFR_P
v43	Degradation of EGF_EGFR complex	kd_pegfr*EGF_EGFR_P
v44	Phosphorylation of AKT induced by EGF_EGFR complex	kp_akt_pegfr*AKT*EGF_EGFR_P
v45	Phosphorylation of MEK induced by EGF_EGFR complex	kp_mek_egfr*MEK*EGF_EGFR_P
v46	Autoactivation of ALK(mutation)	kp_alk*(ALK-crizo_ALK)
v47	Dephosphorylation of ALK(mutation)	kdp_alk*ALK_P
v48	Phosphorylation of AKT induced by ALK(mutation)	kp_akt_alk*AKT*ALK_P
v49	Phosphorylation of MEK induced by ALK(mutation)	kp_mek_alk*MEK*ALK_P
v50	Autoactivation of ROS1(rearrangement)	kp_ros1*(ROS1-crizo_ROS1)
v51	Dephosphorylation of ROS1(rearrangement)	kdp_ros1*ROS1_P
v52	Phosphorylation of AKT induced by ROS1(rearrangement)	kp_akt_ros1*AKT*ROS1_P
v53	Phosphorylation of MEK induced by ROS1(rearrangement)	kp_mek_ros1*MEK*ROS1_P
v54	Crizotinib binds c-MET	kon_crizo_cmet*(crizotinib-crizo_CEMT)*(CMET-crizo_CEMT) - koff_crizo_met*crizo_CEMT
v55	Crizotinib binds c-MET(14 exon)	kon_crizo_cmet14*(CMET_EX14-crizo_CMET_EX14)*(crizotinib-crizo_CMET_EX14)-koff_crizo_cmet14*crizo_CMET_EX14
v56	Crizotinib binds c-MET(overexpression)	kon_crizo_cmeto*(crizotinib-crizo_CMETo)*(CMETo-crizo_CMETo)-koff_crizo_meto*crizo_CMETo
v57	Crizotinib binds ALK(mutation)	kon_crizo_alk*(crizotinib-crizo_ALK)*(ALK-crizo_ALK)-koff_crizo_alk*crizo_ALK
v58	Crizotinib binds ROS1(rearrangement)	kon_crizo_ros1*(crizotinib-crizo_ROS1)*(ROS1-crizo_ROS1)-koff_crizo_ros1*crizo_ROS1
v59	Tumor cell proliferation	kt_tumor*(kt_akt_tumor*AKT_P+kt_erk_tumor*ERK_P+baseline_cell)*(1-cell/Vmax)*cell
v60	Tumor cell death	kd_tumor*(1+kd_pem*(pemetrexed/(km_pem+pemetrexed)))*cell
v61	Tumor cell proliferation(14 exon MET)	kt_cell14*(kt_akt_tumor14*AKT_14EX_P+kt_erk_tumor14*ERK_EX14_P)*(1-cell_14ex/Vmax14)*cell_14ex
v62	Tumor cell death(14 exon MET)	kd_cell14*cell_14ex*(1+kd_pem*(pemetrexed/(km_pem+pemetrexed)))
v63	Tumor cell proliferation(overexpression MET)	kt_cell_meto*(kt_akt_tumor_meto*AKT_METO_P+kt_erk_tumor_meto*ERK_METO_P)*(1-cell_meto/Vmax_meto)*cell_meto
v64	Tumor cell death(overexpression MET)	kd_cell_meto*cell_meto*(1+kd_pem*(pemetrexed/(km_pem+pemetrexed)))
v65	Absorption rate of crizotinib	ka_crizo*crizo_dose
v66	Clearance rate of crizotinib	kcl_crizo*crizo_c
v67	Absorption rate of tepotinib	ka_tepo*tepo_dose
v68	Clearance rate of tepotinib	kcl_tepo*tepo_c
v69	Distribution rate of tepotinib	Q/Vc*tepo_c*Vc/Vp_tepo-Q/Vp_tepo*tepo_p*Vp_tepo/Vc
	The QSP model included the cell signaling module with different drug targeting modules. Here, exemplar equations describing the effect of crizotinib (METi), trametinib (MEKi), and pemetrexed (chemo) were listed here. Exemplar one-compartment (for crizotinib) and two-compartment (for tepotinib) clinical pharmacokinetic (PK) modules were also listed here.

## Sheet: Parameters
Parameter name	Parameter description	Parameter values	Ref (in PMIDs) or fitted against data
kt_met	synthesis rate of met	kt_met=2.772e-09 ((molecule/L)*hour^-1)	Fitted
kd_met	degredation rate of met	kd_met=0.1386 (hour^-1)	2554238
kon_hgf_cmet	association rate of met and HGF	kon_hgf_cmet=1069200000 ((molecule/L)^-1*hour^-1);	12847110
koff_hgf_cmet	dissociation rate of met and HGF	koff_hgf_cmet=22.3920 (hour^-1)	12847110
kp_hgf_met	phosphorylation rate of met_hgf complex	kp_hgf_met=1e14 (hour^-1)	Fitted
kdp_hgf_met	dephosphorylation rate of met_hgf complex	kdp_hgf_met=1 (hour^-1)	Fitted
kd_pmet	degredation rate of p_met	kd_pmet=3.53 (hour^-1)	Fitted
kap_cmet	auto-phosphorylation rate of met	kap_cmet=1e5 (hour^-1)	Fitted
kadp_met	dephosphorylation rate of p_met	kadp_met=2 (hour^-1)	Fitted
kp_akt_pmet	pmet_hgf induced akt phosphorylation rate	kp_akt_pmet=1.25e10 ((molecule/L)^-1*hour^-1)	Fitted
kp_akt_amet	pmet induced akt phosphorylation rate	kp_akt_amet=1e11 ((molecule/L)^-1*hour^-1)	Fitted
kdp_akt	dephosphorylation rate of akt	kdp_akt=798 (hour^-1);	Fitted
kp_mek_met	pmet_hgf induced mek phosphorylation rate	kp_mek_met=2.53e13 ((molecule/L)^-1*hour^-1)	Fitted
kp_mek_amet	pmet induced mek phosphorylation rate	kp_mek_amet=5e11 ((molecule/L)^-1*hour^-1)	Fitted
kdp_mek	dephosphorylation rate of mek	kdp_mek=90000 (hour^-1)	Fitted
kp_erk	phosphorylation rate of erk	kp_erk=4e11 ((molecule/L)^-1*hour^-1);	Fitted
kdp_erK	dephosphorylation rate of erk	kdp_erK=90000 (hour^-1); km_bvd=1;	same as above in 16
kt_met14	synthesis rate of met_exon14	kt_met14= 2.772e-09 ((molecule/L)*hour^-1)	Fitted
kd_met14	degredation rate of met_exon14	kd_met14=0.0462 (hour^-1)	Fitted
kon_hgf_metex14	association rate of met_exon14 and HGF	kon_hgf_metex14=106920000 ((molecule/L)^-1*hour^-1);	same as above in 4
koff_hgf_metex14	dissociation rate of met_exon14 and HGF	koff_hgf_metex14=22.3920 (hour^-1)	same as above in 5
kp_hgf_metex14	phosphorylation rate of met_exon14_hgf complex	kp_hgf_metex14=1e5 (hour^-1)	Fitted
kdp_hgf_metex14	dephosphorylation rate of met_exon14_hgf complex	kdp_hgf_metex14=2 (hour^-1)	Fitted
kp_met14a	auto-phosphorylation rate of met_exon14	kp_met14a=1e5 (hour^-1)	same as above in 9
kdp_met14a	dephosphorylation rate of p_met_exon14	kdp_met14a=2 (hour^-1)	same as above in 10
kp_akt_pmet14	pmet_exon14_hgf induced akt phosphorylation rate	kp_akt_pmet14=2.0833e10 ((molecule/L)^-1*hour^-1)	Fitted
kp_akt_met14a	pmet_exon14 induced akt phosphorylation rate	kp_akt_met14a=1e11 ((molecule/L)^-1*hour^-1)	same as above in 12
kp_mek_met14ex	pmet_exon14_hgf induced mek phosphorylation rate	kp_mek_met14ex=2.53e13	same as above in 14
kp_mek_met14a	pmet_exon14 induced mek phosphorylation rate	kp_mek_met14a=1.2e13	Fitted
kp_erk14	erk phosphorylation rate (exon14 setting)	kp_erk14=4e09	Fitted
kt_meto	synthesis rate of met_overexpression (MET high setting)	kt_meto=2.772e-08 ((molecule/L)*hour^-1)	Fitted
kd_meto	degredation rate of met_overexpression (MET high setting)	kd_meto=0.1386 (hour^-1)	same as above in 3
kp_meto	phosphorylation rate of met_overexpression (MET high setting)	kp_meto=1e5 ((molecule/L)^-2*hour^-1)	Fitted
kdp_meto	dephosphorylation rate of met_overexpression (MET high setting)	kdp_meto=2 (hour^-1)	same as above in 10
kp_meto_akt	pmet_overexpression induced akt phosphorylation rate (MET high setting)	kp_meto_akt=1.25e11 ((molecule/L)^-2*hour^-1); nmeto_akt=2	Fitted
kp_meto_mek	pmet_overexpression induced mek phosphorylation rate (MET high setting)	kp_meto_mek=1e12 ((molecule/L)^-1*hour^-1)	Fitted
kp_erk_meto	erk phosphorylation rate (MET high setting)	kp_erk_meto=4e11 ((molecule/L)^-1*hour^-1)	same as above in 17
kt_egf	synthesis rate of egf	kt_egf=1.2757e-08	Fitted
kd_egf	degredation rate of egf	kd_egf=0.0289	8620519
kt_egfr	synthesis rate of egfr	kt_egfr=2.2849e-08	Fitted
kd_egfr	degredation rate of egfr	kd_egfr=0.0866	20235100
kon_egf_egfr	association rate of egf and egfr	kon_egf_egfr=435600000 ((molecule/L)^-1*hour^-1);	25971727
koff_egf_egfr	dissociation rate of egf and egfr	koff_egf_egfr=295.2 (hour^-1)	25971727
kp_egfr	phosphorylation rate of egf_egfr complex	kp_egfr=10 (hour^-1)	Fitted
kdp_egfr	dephosphorylation rate of egf_egfr complex	kdp_egfr=0.0001 (hour^-1)	Fitted
kd_pegfr	degredation rate of p_egf_egfr	kd_pegfr=1.5 (hour^-1)	Fitted
kp_akt_pegfr	pegf_egfr induced akt phosphorylation rate	kp_akt_pegfr=1e10 ((molecule/L)^-1*hour^-1)	Fitted
kp_mek_egfr	pegf_egfr induced mek phosphorylation rate	kp_mek_egfr=2.5300e12 ((molecule/L)^-1*hour^-1)	Fitted
kp_alk	phosphorylation rate of alk	kp_alk=20 (hour^-1)	Fitted
kdp_alk	dephosphorylation rate of alk	kdp_alk=10 (hour^-1)	Fitted
kp_akt_alk	palk induced akt phosphorylation rate	kp_akt_alk=1.25e10 ((molecule/L)^-1*hour^-1)	Fitted
kp_mek_alk	palk induced mek phosphorylation rate	kp_mek_alk=2.53e11 ((molecule/L)^-1*hour^-1)	Fitted
kp_ros1	phosphorylation rate of ros1	kp_ros1=20 (hour^-1)	same as above in 50
kdp_ros1	dephosphorylation rate of ros1	kdp_ros1=10 (hour^-1)	same as above in 51
kp_akt_ros1	pros1 induced akt phosphorylation rate	kp_akt_ros1=1.25e10 ((molecule/L)^-1*hour^-1)	same as above in 52
kp_mek_ros1	pros1 induced mek phosphorylation rate	kp_mek_ros1=2.53e11 ((molecule/L)^-1*hour^-1)	same as above in 53
kon_crizo_cmet	association rate of met and crizotinib	kon_crizo_cmet=4455000 ((molecule/L)^-1*hour^-1);	36400432
koff_crizo_met	dissociation rate of met and crizotinib	koff_crizo_met=0.25 (hour^-1)	36400432
kon_crizo_cmet14	association rate of met_exon14 and crizotinib	kon_crizo_cmet14=8910000 ((molecule/L)^-1*hour^-1);	fitted
koff_crizo_cmet14	dissociation rate of met_exon14 and crizotinib	koff_crizo_cmet14=0.25 (hour^-1)	same as above in 59
kon_crizo_cmeto	association rate of met_overexpression and crizotinib	kon_crizo_cmeto=4455000 ((molecule/L)^-1*hour^-1);	same as above in 58
koff_crizo_meto	dissociation rate of met_overexpression and crizotinib	koff_crizo_meto=0.25 (hour^-1)	same as above in 59
kon_crizo_alk	association rate of alk and crizotinib	kon_crizo_alk=17820000 ((molecule/L)^-1*hour^-1);	fitted
koff_crizo_alk	dissociation rate of alk and crizotinib	koff_crizo_alk=0.25 (hour^-1)	same as above in 59
kon_crizo_ros1	association rate of ros1 and crizotinib	kon_crizo_ros1=44550000 ((molecule/L)^-1*hour^-1);	fitted
koff_crizo_ros1	dissociation rate of ros1 and crizotinib	koff_crizo_ros1=0.25 (hour^-1)	same as above in 59
kt_tumor (vitro); ;;	In vitro tumor cell growth rate	kt_tumor=0.14 ((molecule/L)^-1*hour^-1) (vitro);	24748977, 31966076, 30368888,
kt_tumor (vivo)	preclinical tumor cell growth rate	kt_tumor=0.0014 ((molecule/L)^-1*hour^-1) (vivo);	Fitted
kt_tumor (human)	human tumor cell growth rate	kt_tumor=0.00046 ((molecule/L)^-1*hour^-1) (human);	Fitted
kt_akt_tumor	akt-mediated tumor cell growth rate multiplier	kt_akt_tumor=1.2e10;	Fitted
kt_erk_tumor	erk-mediated tumor cell growth rate multiplier	kt_erk_tumor=1e10;	Fitted
Vmax	maximum growth fold of tumor cells in vitro	Vmax=12 (vitro)	Fitted
kd_tumor (vitro)	In vitro tumor cell death rate	kd_tumor=0.1 (hour^-1) (vitro);	24748977, 31966076, 30368888,
kd_tumor (vivo)	preclinical tumor cell death rate	kd_tumor=0.006 (hour^-1) (vivo);	Fitted
kd_tumor (human)	human tumor cell death rate	kd_tumor=0.0001 (hour^-1) (human);	Fitted
kd_pem, km_pem	The potency of pemetrexed in inhibiting tumor cell growth	kd_pem=10 (hour^-1); km_pem=1e-7;	Fitted
kt_cell14 (vitro)	In vitro tumor cell growth rate (met_14 exon)	kt_cell14=0.05 ((molecule/L)^-1*hour^-1) (vitro);	Fitted
kt_cell14 (vivo);	preclinical tumor cell growth rate (met_14 exon)	kt_cell14=0.0002 ((molecule/L)^-1*hour^-1) (vivo);	Fitted
kt_cell14 (human);	human tumor cell growth rate (met_14 exon)	kt_cell14=0.0037 ((molecule/L)^-1*hour^-1) (human);	Fitted
kt_akt_tumor14	akt-mediated tumor cell growth rate multiplier (met_14 exon)	kt_akt_tumor14=1.2e10;	same as above in 71
kt_erk_tumor14	erk-mediated tumor cell growth rate multiplier (met_14 exon)	kt_erk_tumor14=1e10;	same as above in 72
Vmax14	maximum growth fold of tumor cells in vitro (met_14 exon)	Vmax14=12 (vitro)	same as above in 73
kd_cell14 (vitro)	In vitro tumor cell death rate (met_14 exon)	kd_cell14=0.01 (hour^-1) (vitro);	Fitted
kd_cell14 (vivo);	preclinical tumor cell death rate (met_14 exon)	kd_cell14=0.0001 (hour^-1) (vivo);	Fitted
kd_cell14 (human);	human tumor cell death rate (met_14 exon)	kd_cell14=0.005 (hour^-1) (human);	Fitted
kt_cell_meto (vitro);	In vitro tumor cell growth rate (met_overexpression)	kt_cell_meto=0.1 (hour^-1) (vitro);	Fitted
kt_cell_meto (vivo);	preclinical tumor cell growth rate (met_overexpression)	kt_cell_meto= 0.0001 (hour^-1) (vivo);	Fitted
kt_celll_meto (human);	human tumor cell growth rate (met_overexpression)	kt_cell_meto= 9.5833e-05 (hour^-1) (human);	Fitted
kt_akt_tumorl_meto	akt-mediated tumor cell growth rate multiplier (met_overexpression)	kt_akt_tumor_meto=1.2e10;	same as above in 71
kt_erk_tumorl_meto	erk-mediated tumor cell growth rate multiplier (met_overexpression)	kt_erk_tumor_meto=1e10;	same as above in 72
Vmaxl_meto	maximum growth fold of tumor cells in vitro (met_overexpression)	Vmax_meto=12 (vitro)	same as above in 73
kd_cell_meto (vitro)	In vitro tumor cell death rate (met_overexpression)	kd_cell_meto=0.01 (hour^-1) (vitro);	same as above in 84
kd_cell_meto (vivo);	preclinical tumor cell death rate (met_overexpression)	kd_cell_meto=0.0001 (hour^-1) (vivo);	same as above in 85
kd_cell_meto (human);	human tumor cell death rate (met_overexpression)	kd_cell_meto=0.005 (hour^-1) (human);	same as above in 86
ka_crizo (mice);	absorption rate of crizotinib (mice)	ka_crizo= 0.1563 (hour^-1) (mice);	22129595
ka_crizo (human)	absorption rate of crizotinib (human)	ka_crizo= 0.06 (hour^-1) (human)	Fitted
kcl_crizo (mice)	clearance rate of crizontinib (mice)	kcl_crizo=1.76 (hour^-1) (mice);	22129595
kcl_crizo (human)	clearance rate of crizotinib (human)	kcl_crizo= 0.56 (hour^-1) (human);	Fitted
ka_tepo	absorption rate of tepotinib	ka_tepo=0.2 (hour^-1)	32221754
kcl_tepo	clearance rate of tepotinib	kcl_tepo=1.32 (hour^-1)	32221754
Q	clearance rate between compartments (tepo)	Q=1.32 (L*hour^-1);	32221754
Vc	volume of central compartment (tepo)	Vc=34 (L);	32221754
vp_tepo	volume of peripheral compartment (tepo)	vp_tepo=726.8 (L);	32221754
